# Supplementary material for: The use of different 16S rRNA gene variable regions in biogeographical studies
Source: Environ Microbiol Rep. 2023 Feb 21;15(3):216–28. doi: 10.1111/1758-2229.13145 (PMC10464692; doi:10.1111/1758-2229.13145)
Supplement: Supplementary file 2 — TABLE S1. Sample specifics. TABLE S2. Geochemical data. TABLE S3. Relative abundance (%) of the taxonomic domains Bacteria and Archaea in sample (i.e., ME1, ME2, ME3, MM1, MM2, LT1, LT2, RH1, C1 and C2) for each variable region dataset (i.e., V1–V3, V3–V4, V4, V4–V5 and V8–V9). TABLE S4. Composition of mixed communities. TABLE S5. Number of reads at each step of the 16S rRNA gene processing pipeline. *counts reported as read pairs. TABLE S6. Number and percentage of unknown amplicon sequence variants (ASVs) at genus level for each phylum. TABLE S7. Relative abundance associated to unknown amplicon sequence variants at genus‐level for each phylum. TABLE S8. Pearson's correlations from pairwise comparisons of variable region datasets performed on number of genera (A), dominant genera (i.e., genera represented by a relative abundance higher than 1% in at least one sample) (B), rare genera (i.e., genera represented by a relative abundance lower than 0.1% in all samples (C), Shannon index (D) and unique genera (E). [file EMI4-15-216-s002.xlsx]

## Sheet: Table S1
	Table S1. Sample specifics.
		Sample code		Sampling coordinates		Sampling location	Collection date	Primer set	Sequenced 16S rRNA gene region
	Study sample ID	Current study	Previous studies	Latitude	Longitude
	ME1_V1-V3	ME1	AC23035*	-73.3965	65.6096	Mount Rubin	2011-12-30	27F, 529R	V1-V3
	ME2_V1-V3	ME2	AC08356*	-73.3145	68.3894	Mawson Escarpment	2011-12-19	27F, 529R	V1-V3
	ME3_V1-V3	ME3	AC08365*	-73.3302	68.3756	Mawson Escarpment	2011-12-24	27F, 529R	V1-V3
	MM1_V1-V3	MM1	AC08332*	-73.4398	62.1266	Mount Menzies	2011-12-05	27F, 529R	V1-V3
	MM2_V1-V3	MM2	AC08328*	-73.4367	62.0906	Mount Menzies	2011-12-02	27F, 529R	V1-V3
	LT1_V1-V3	LT1	AC08376*	-70.5177	68.0039	Lake Terrasovoje	2012-01-13	27F, 529R	V1-V3
	LT2_V1-V3	LT2	AC08385*	-70.5461	67.8583	Lake Terrasovoje	2012-01-16	27F, 529R	V1-V3
	RH1_V1-V3	RH1	AC23009*	-70.505	72.6037	Reinbolt Hills	2011-11-19	27F, 529R	V1-V3
	C1_V1-V3	C1	FM-04**	-67.7825	62.7913	Coastal (Framnes Mountains)	2010-02-14	27F, 529R	V1-V3
	C2_V1-V3	C2	VH-07**	-68.5952	77.9588	Coastal (Vestfold Hills)	2010-02-14	27F, 529R	V1-V3
	ME1_V3-V4	ME1	AC23035*	-73.3965	65.6096	Mount Rubin	2011-12-30	341F, 805R	V3-V4
	ME2_V3-V4	ME2	AC08356*	-73.3145	68.3894	Mawson Escarpment	2011-12-19	341F, 805R	V3-V4
	ME3_V3-V4	ME3	AC08365*	-73.3302	68.3756	Mawson Escarpment	2011-12-24	341F, 805R	V3-V4
	MM1_V3-V4	MM1	AC08332*	-73.4398	62.1266	Mount Menzies	2011-12-05	341F, 805R	V3-V4
	MM2_V3-V4	MM2	AC08328*	-73.4367	62.0906	Mount Menzies	2011-12-02	341F, 805R	V3-V4
	LT1_V3-V4	LT1	AC08376*	-70.5177	68.0039	Lake Terrasovoje	2012-01-13	341F, 805R	V3-V4
	LT2_V3-V4	LT2	AC08385*	-70.5461	67.8583	Lake Terrasovoje	2012-01-16	341F, 805R	V3-V4
	RH1_V3-V4	RH1	AC23009*	-70.505	72.6037	Reinbolt Hills	2011-11-19	341F, 805R	V3-V4
	C1_V3-V4	C1	FM-04**	-67.7825	62.7913	Coastal (Framnes Mountains)	2010-02-14	341F, 805R	V3-V4
	C2_V3-V4	C2	VH-07**	-68.5952	77.9588	Coastal (Vestfold Hills)	2010-02-14	341F, 805R	V3-V4
	ME1_V4	ME1	AC23035*	-73.3965	65.6096	Mount Rubin	2011-12-30	515F, 806R	V4
	ME2_V4	ME2	AC08356*	-73.3145	68.3894	Mawson Escarpment	2011-12-19	515F, 806R	V4
	ME3_V4	ME3	AC08365*	-73.3302	68.3756	Mawson Escarpment	2011-12-24	515F, 806R	V4
	MM1_V4	MM1	AC08332*	-73.4398	62.1266	Mount Menzies	2011-12-05	515F, 806R	V4
	MM2_V4	MM2	AC08328*	-73.4367	62.0906	Mount Menzies	2011-12-02	515F, 806R	V4
	LT1_V4	LT1	AC08376*	-70.5177	68.0039	Lake Terrasovoje	2012-01-13	515F, 806R	V4
	LT2_V4	LT2	AC08385*	-70.5461	67.8583	Lake Terrasovoje	2012-01-16	515F, 806R	V4
	RH1_V4	RH1	AC23009*	-70.505	72.6037	Reinbolt Hills	2011-11-19	515F, 806R	V4
	C1_V4	C1	FM-04**	-67.7825	62.7913	Coastal (Framnes Mountains)	2010-02-14	515F, 806R	V4
	C2_V4	C2	VH-07**	-68.5952	77.9588	Coastal (Vestfold Hills)	2010-02-14	515F, 806R	V4
	ME1_V4-V5	ME1	AC23035*	-73.3965	65.6096	Mount Rubin	2011-12-30	515F, 926R	V4-V5
	ME2_V4-V5	ME2	AC08356*	-73.3145	68.3894	Mawson Escarpment	2011-12-19	515F, 926F	V4-V5
	ME3_V4-V5	ME3	AC08365*	-73.3302	68.3756	Mawson Escarpment	2011-12-24	515F, 926F	V4-V5
	MM1_V4-V5	MM1	AC08332*	-73.4398	62.1266	Mount Menzies	2011-12-05	515F, 926F	V4-V5
	MM2_V4-V5	MM2	AC08328*	-73.4367	62.0906	Mount Menzies	2011-12-02	515F, 926F	V4-V5
	LT1_V4-V5	LT1	AC08376*	-70.5177	68.0039	Lake Terrasovoje	2012-01-13	515F, 926F	V4-V5
	LT2_V4-V5	LT2	AC08385*	-70.5461	67.8583	Lake Terrasovoje	2012-01-16	515F, 926F	V4-V5
	RH1_V4-V5	RH1	AC23009*	-70.505	72.6037	Reinbolt Hills	2011-11-19	515F, 926RF	V4-V5
	C1_V4-V5	C1	FM-04**	-67.7825	62.7913	Coastal (Framnes Mountains)	2010-02-14	515F, 926F	V4-V5
	C2_V4-V5	C2	VH-07**	-68.5952	77.9588	Coastal (Vestfold Hills)	2010-02-14	515F, 926R	V4-V5
	ME1_V8-V9	ME1	AC23035*	-73.3965	65.6096	Mount Rubin	2011-12-30	926F, 1392wR	V8-V9
	ME2_V8-V9	ME2	AC08356*	-73.3145	68.3894	Mawson Escarpment	2011-12-19	926F, 1392wR	V8-V9
	ME3_V8-V9	ME3	AC08365*	-73.3302	68.3756	Mawson Escarpment	2011-12-24	926F, 1392wR	V8-V9
	MM1_V8-V9	MM1	AC08332*	-73.4398	62.1266	Mount Menzies	2011-12-05	926F, 1392wR	V8-V9
	MM2_V8-V9	MM2	AC08328*	-73.4367	62.0906	Mount Menzies	2011-12-02	926F, 1392wR	V8-V9
	LT1_V8-V9	LT1	AC08376*	-70.5177	68.0039	Lake Terrasovoje	2012-01-13	926F, 1392wR	V8-V9
	LT2_V8-V9	LT2	AC08385*	-70.5461	67.8583	Lake Terrasovoje	2012-01-16	926F, 1392wR	V8-V9
	RH1_V8-V9	RH1	AC23009*	-70.505	72.6037	Reinbolt Hills	2011-11-19	926F, 1392wR	V8-V9
	C1_V8-V9	C1	FM-04**	-67.7825	62.7913	Coastal (Framnes Mountains)	2010-02-14	926F, 1392wR	V8-V9
	C2_V8-V9	C2	VH-07**	-68.5952	77.9588	Coastal (Vestfold Hills)	2010-02-14	926F, 1392wR	V8-V9
	*Czechowski, P., Clarke, L.J., Breen, J., Cooper, A., and Stevens, M.I. (2016a) Antarctic eukaryotic soil diversity of the Prince Charles Mountains revealed by high-throughput sequencing. Soil Biol Biochem 95: 112–121.
	*Czechowski, P., White, D., Clarke, L., McKay, A., Cooper, A., and Stevens, M.I. (2016b) Age-related environmental gradients influence invertebrate distribution in the Prince Charles Mountains, East Antarctica. R Soc Open Sci 3: 160296.
	**Velasco-Castrillón, A., Schultz, M.B., Colombo, F., Gibson, J.A.E., Davies, K.A., Austin, A.D., and Stevens, M.I. (2014) Distribution and Diversity of Soil Microfauna from East Antarctica: Assessing the Link between Biotic and Abiotic Factors. PLoS ONE 9: e87529

## Sheet: Table S2
	Table S2. Geochemical data.
	Sample	Gravel (%)	Texture	Nitrate + Nitrogen (mg/kg)	Potassium Colwell (mg/kg)	Sulphur (mg/kg)	Organic Carbon (%)	Conductivity (dS/m)	pH Level (CaCl2)	pH Level (H2O)	Air temperature (oC)	Soil temperature (oC)
	ME1	77.5	1	0.7	198	5	0.15	0.045	8.4	9.3	-0.6	5
	ME2	22.5	1	111	461	366.4	0.13	0.816	8.3	8.8	2.7	17.5
	ME3	7.5	1	2343	1144	3180.2	0.12	6.583	8.1	8.3	-3.2	5.1
	MM1	7.5	1	289	243	1566.9	0.09	1.439	8.1	8.5	-11	-6.8
	MM2	7.5	1	107	165	312.7	0.09	0.574	8.1	8.7	-9.1	-6.1
	LT1	12.5	1	1	200	9.1	0.37	0.029	5.7	6.4	1	2
	LT2	67.5	1.5	0.7	76	6.2	0.17	0.016	5.6	6.4	-0.1	12
	RH1	5	3.5	1	935	4413.9	0.9	2.37	7.1	7.3	-3.5	2.2

## Sheet: Table S3
	Table S3. Relative abundance (%) of the taxonomic domains Bacteria and Archaea in sample (i.e., ME1, ME2, ME3, MM1, MM2, LT1, LT2, RH1, C1 and C2) for each variable region dataset (i.e., V1-V3, V3-V4, V4, V4-V5, V8-V9).
	Variable region	Domain	Sample
			ME1	ME2	ME3	MM1	MM2	LT1	LT2	RH1	C1	C2
	V1-V3	Unclassified	0.0641254	0.641254	0.684004	1.01888	0.427503	0.691129	0.741005	0.356252	0.441753	0.491628
		Archaea	0	0	0	0	0	0	0	0	0	0
		Bacteria	99.9359	99.3587	99.316	98.9811	99.5725	99.3089	99.259	99.6437	99.5582	99.5084
	V3-V4	Unclassified	0	0	0	0	0	0	0	0	0	0
		Archaea	0.249377	0	0	0	0	0	0	0.0997506	0	0
		Bacteria	99.7506	100	100	100	100	100	100	99.9002	100	100
	V4	Unclassified	0	0.0498753	0.00712504	0.0142501	0.00712504	0	0	0	0	0
		Archaea	2.85714	1.72426	1.02601	1.58888	0.712504	1.66014	0.434628	1.36801	0.334877	0.627004
		Bacteria	97.1429	98.2259	98.9669	98.3969	99.2804	98.3399	99.5654	98.632	99.6651	99.373
	V4-V5	Unclassified	0	0.00712504	0.178126	0.0498753	0.0498753	0.0498753	0.0641254	0.0783755	0.0142501	0.0356252
		Archaea	0.904881	0.77663	0.399002	0.641254	0.0641254	0.627004	0.313502	0.669754	0.242252	0.285002
		Bacteria	99.0951	99.2162	99.4229	99.3089	99.886	99.3231	99.6224	99.2519	99.7435	99.6794
	V8-V9	Unclassified	1.14713	1.38226	2.60064	3.37727	2.18026	1.69576	2.94977	4.3534	2.79302	2.10901
		Archaea	9.44068	12.134	8.43605	12.3905	6.34129	12.8393	5.69291	8.55005	4.6099	4.45315
		Bacteria	89.4122	86.4838	88.9633	84.2323	91.4784	85.4649	91.3573	87.0965	92.5971	93.4378

## Sheet: Table S4
	Table S4. Composition of mixed communities.
	Mixed community	Samples
	Mix 1	ME1_V8-V9, ME2_V3-V4, ME3_V1-V3, MM1_V4-V5, MM2_V4, LT1_V3-V4, LT2_V8-V9, RH1_V1-V3, C1_V4, C2_V3-V4
	Mix 2	ME1_V1-V3, ME2_V3-V4, ME3_V4, MM1_V4, MM2_V8-V9, LT1_V4, LT2_V4-V5, RH1_V8-V9, C1_V1-V3, C2_V8-V9
	Mix 3	ME1_V4-V5, ME2_V4-V5, ME3_V4, MM1_V8-V9, MM2_V1-V3, LT1_V3-V4, LT2_V1-V3, RH1_V4, C1_V3-V4, C2_V1-V3

## Sheet: Table S5
	Table S5. Number of reads at each step of the 16S rRNA gene processing pipeline. *counts reported as read pairs.
	Samples	Raw reads*	Adapter trimmed reads*	Quality trimmed reads*	Denoised forward reads	Denoised reverse reads	Merged reads	Non-chimeric reads
	ME1_V1-V3	88189	87959	68183	60132	61022	37916	28851
	ME2_V1-V3	94438	94051	73776	64775	66991	34116	24830
	ME3_V1-V3	132840	110799	79370	68337	69636	35165	28201
	MM1_V1-V3	91055	90528	70881	61701	66367	34832	26278
	MM2_V1-V3	150106	149415	114852	102675	106271	53551	42411
	LT1_V1-V3	71388	71008	54277	47004	48069	23340	17123
	LT2_V1-V3	128980	128435	102322	93233	92848	59713	43553
	RH1_V1-V3	88896	88376	69914	61598	62222	34461	28772
	C1_V1-V3	131284	130781	98679	86743	87579	52051	36635
	C2_V1-V3	130903	130496	104858	95224	95997	64151	46137
	ME1_V3-V4	129047	128967	116689	106579	108928	80716	50134
	ME2_V3-V4	76155	76074	67919	58504	63128	41047	26673
	ME3_V3-V4	92631	92503	83810	73074	75800	49801	33816
	MM1_V3-V4	87400	87276	78462	69720	73294	51279	32591
	MM2_V3-V4	100177	100027	90579	81069	83756	57530	39194
	LT1_V3-V4	94415	94278	84741	73442	79542	50687	33860
	LT2_V3-V4	96472	96328	87052	76886	80749	58109	36021
	RH1_V3-V4	94218	94003	85342	77003	79141	54275	36119
	C1_V3-V4	98019	97704	89121	76930	82389	55984	34579
	C2_V3-V4	104708	104596	95344	85806	88877	67431	40582
	ME1_V4	98390	98166	93820	89355	85356	62509	43249
	ME2_V4	77383	76962	73061	69230	66435	46994	33895
	ME3_V4	82316	81976	77949	72773	69483	48902	37680
	MM1_V4	68455	68110	64640	61082	58686	42921	31905
	MM2_V4	76630	76299	72386	67475	64562	44361	34826
	LT1_V4	106241	105504	100238	95613	91774	66135	45171
	LT2_V4	129776	116175	104974	99737	95603	75133	51755
	RH1_V4	84995	84465	80347	74834	71538	50796	38498
	C1_V4	121095	120742	115903	110158	105788	78620	51858
	C2_V4	86658	86264	82556	78138	74692	57521	41042
	ME1_V4-V5	67278	67149	54545	50904	50201	35086	25324
	ME2_V4-V5	106786	106701	88742	83582	83031	58303	40839
	ME3_V4-V5	136102	135843	111706	104163	103539	73331	55126
	MM1_V4-V5	104280	104175	86021	81275	80791	59558	42309
	MM2_V4-V5	101653	101546	83321	77791	77195	53865	40832
	LT1_V4-V5	111331	111238	92819	87358	86925	60692	42539
	LT2_V4-V5	113161	112837	93837	87062	86527	65250	46247
	RH1_V4-V5	121698	121508	99738	93090	92455	64906	47402
	C1_V4-V5	136759	136563	115556	108460	107728	82414	55034
	C2_V4-V5	116563	116322	95609	89687	88583	67857	47648
	ME1_V8-V9	172089	171593	149237	135381	141975	102654	60358
	ME2_V8-V9	106546	105885	90590	79636	84566	52062	35060
	ME3_V8-V9	139865	138919	119279	102180	110328	72351	46507
	MM1_V8-V9	143973	143088	123553	108894	116390	69958	42587
	MM2_V8-V9	166713	165875	143043	125272	133775	88381	57673
	LT1_V8-V9	138588	137699	119110	104540	111632	68112	42875
	LT2_V8-V9	136153	135206	112996	98984	104722	76829	51966
	RH1_V8-V9	144901	143790	126310	114982	117530	70036	43443
	C1_V8-V9	99217	98747	85933	74696	79307	54308	36426
	C2_V8-V9	83039	82623	71561	62927	66195	49678	32600

## Sheet: Table S6
	Table S6. Number and percentage of unknown ASVs at genus level for each phylum.
	Phyla	ASVs associated to unknown genera	Total number of ASVs	% ASVs associated to unknown genera
	Fermentibacterota	1	1	1
	Hydrogenedentes	3	3	1
	Gemmatimonadota	280	599	0.467446
	Planctomycetota	971	1717	0.565521
	WS4	1	1	1
	Cyanobacteria	327	1863	0.175523
	Proteobacteria	1214	4550	0.266813
	SAR324	8	8	1
	Sumerlaeota	0	14	0
	Chloroflexi	3961	4296	0.92202
	RCP2-54	3	3	1
	Armatimonadota	390	564	0.691489
	WPS-2	126	126	1
	Deinococcota	24	376	0.0638298
	Bacteroidota	1593	5667	0.281101
	Firmicutes	142	617	0.230146
	Myxococcota	58	266	0.218045
	Campylobacterota	1	2	0.5
	Halanaerobiaeota	0	11	0
	Dependentiae	27	27	1
	Spirochaetota	2	21	0.0952381
	Acidobacteriota	482	1796	0.268374
	Elusimicrobiota	6	6	1
	Verrucomicrobiota	118	782	0.150895
	Latescibacterota	5	5	1
	Nitrospirota	0	33	0
	Bdellovibrionota	31	58	0.534483
	Desulfobacterota	52	88	0.590909
	Actinobacteriota	2856	6826	0.4184
	Fibrobacterota	4	4	1
	Abditibacteriota	0	359	0
	Patescibacteria	295	332	0.888554

## Sheet: Table S7
	Table S7. Relative abundance associated to unknown ASVs at genus-level for each phylum.
	Phyla	Samples
		ME1_V1-V3	ME2_V1-V3	ME3_V1-V3	MM1_V1-V3	MM2_V1-V3	LT1_V1-V3	LT2_V1-V3	RH1_V1-V3	C1_V1-V3	C2_V1-V3	ME1_V3-V4	ME2_V3-V4	ME3_V3-V4	MM1_V3-V4	MM2_V3-V4	LT1_V3-V4	LT2_V3-V4	RH1_V3-V4	C1_V3-V4	C2_V3-V4	ME1_V4	ME2_V4	ME3_V4	MM1_V4	MM2_V4	LT1_V4	LT2_V4	RH1_V4	C1_V4	C2_V4	ME1_V4-V5	ME2_V4-V5	ME3_V4-V5	MM1_V4-V5	MM2_V4-V5	LT1_V4-V5	LT2_V4-V5	RH1_V4-V5	C1_V4-V5	C2_V4-V5	ME1_V8-V9	ME2_V8-V9	ME3_V8-V9	MM1_V8-V9	MM2_V8-V9	LT1_V8-V9	LT2_V8-V9	RH1_V8-V9
	Fermentibacterota	0	0	0	0	0	0	0	0	0	0	0	0	0	0	0	0	0	0	0	0	0	0	0	0	0	0	0	0	0	0	0	0	0.08441	0	0	0	0	0	0	0	0	0	0	0	0	0	0	0
	Hydrogenedentes	0.16882	0	0	0	0	0	0	0	0	0	0	0	0	0	0	0	0	0	0	0	0.119374	0	0	0	0	0	0	0	0	0	0	0	0	0	0	0	0	0.08441	0	0	0	0	0	0	0	0	0	0
	Gemmatimonadota	2.40655	4.71834	1.35534	4.53553	1.16969	1.53434	1.93931	1.10296	1.19547	1.51977	2.39975	2.53528	0.582761	2.19109	1.21234	1.59257	1.08661	1.28539	1.90516	1.94942	1.38314	2.67617	0.852355	3.0873	1.454	2.43612	2.33757	0.846985	2.2106	1.58487	1.50217	2.50701	1.3128	1.86788	0.631666	2.04075	1.34904	1.63136	0.788821	0.773388	3.89009	2.27287	1.40828	3.26799	1.37176	2.64104	0.88204	0.446656
	Planctomycetota	0.851212	1.33775	1.66447	1.35859	1.62158	3.45446	2.4059	1.82428	1.40288	2.05006	4.77891	4.96032	6.29429	7.27506	4.8675	10.3522	7.97433	4.1916	4.06033	7.40158	3.64778	5.12908	5.9597	5.77377	3.54652	7.23635	5.87669	4.56721	5.2693	6.346	5.0723	11.9152	6.64963	9.3231	5.5815	12.2752	7.06638	8.39248	5.9589	6.66248	6.75277	7.6431	7.05671	7.16378	6.17199	8.00741	5.09207	5.8414
	WS4	0	0	0	0	0	0	0	0	0	0	0	0	0	0	0	0	0	0	0	0	0	0	0	0	0	0	0	0	0	0	0	0	0.08441	0	0	0	0	0	0	0	0	0	0	0	0	0	0	0
	Cyanobacteria	0.713583	2.69444	4.15081	3.65924	4.72731	1.48081	2.58697	4.18159	3.58576	4.30877	1.63902	1.75426	5.89112	3.23639	5.27039	1.65576	4.9546	5.25269	8.30182	8.49144	2.07228	2.32139	4.20979	2.04978	5.18573	1.40951	3.12194	3.75016	6.74719	4.72041	1.74433	3.80412	6.87688	3.86891	6.50619	1.92677	3.93554	5.37326	6.60898	5.83722	1.65105	1.67886	5.05499	2.08192	5.7186	0.968918	4.63282	3.56168
	Proteobacteria	3.92453	3.5753	4.10816	5.03437	4.51635	3.27238	4.68396	3.73627	7.28292	4.88934	5.16276	4.11785	5.53507	6.15588	5.06676	5.53361	6.59071	3.32411	11.0063	7.14897	7.55076	5.26879	7.44536	4.55809	6.60399	8.79656	12.8644	4.47511	12.0616	10.0988	5.74145	7.86098	8.06426	7.31623	8.25248	9.28526	9.97315	7.28652	15.8793	11.5337	10.0266	5.43305	8.99705	9.57603	8.28376	8.91439	9.07932	9.36057
	SAR324	0	0	0	0	0	0	0	0	0.08441	0.146202	0	0	0	0	0	0	0	0	0	0	0	0	0	0	0	0	0	0	0	0.119374	0.08441	0	0	0.119374	0.08441	0	0.119374	0	0.08441	0	0	0	0	0	0	0	0	0
	Sumerlaeota	0	0	0	0	0	0	0	0	0	0	0	0	0	0	0	0	0	0	0	0	0	0	0	0	0	0	0	0	0	0	0	0	0	0	0	0	0	0	0	0	0	0	0	0	0	0	0	0
	Chloroflexi	21.5889	66.1069	35.4293	56.1324	43.1931	65.6826	21.5215	29.5311	16.0298	22.5066	39.1134	93.4539	65.2298	90.7912	70.422	87.7818	23.621	58.7885	20.5782	24.4912	29.94	65.7729	44.4302	62.5589	47.2923	69.0472	24.1971	44.4298	26.9054	24.069	16.3673	65.4772	42.2448	61.4393	41.608	61.7377	21.0755	37.3356	18.434	19.9216	27.525	54.8428	37.0164	60.4674	46.3572	68.2376	20.3353	19.0156
	RCP2-54	0	0	0	0	0	0	0	0	0	0	0	0	0	0	0	0	0	0	0	0	0	0	0	0	0	0.119374	0	0	0	0	0	0	0	0.146202	0	0	0	0	0.146202	0	0	0	0	0	0	0	0	0
	Armatimonadota	2.07343	4.92392	0.395918	2.61079	1.32026	5.21759	1.66105	2.44254	1.14315	2.24855	3.18671	2.44438	0.326918	1.72083	1.99633	4.29742	1.44744	3.17842	0	1.98196	2.09573	1.91952	0.935067	1.56287	1.41343	3.04474	1.90322	3.12181	0.78506	1.84589	1.84263	4.12618	1.83014	3.43768	1.26949	4.56072	1.67733	2.99906	0.711085	2.26738	3.7617	4.87012	2.30327	3.37221	2.68052	6.26786	3.17131	1.39247
	WPS-2	0.716242	1.15766	0.292405	0.595789	0.206761	2.07821	0.550246	0.348031	0.47694	0.516851	0.358121	1.652	0.518704	1.48083	0.942208	2.89813	0.688323	0.735786	0.326918	0.395918	0.454562	2.28482	0.994411	1.63624	1.50456	3.20852	0.971413	1.03885	0.223328	0.413523	0.553513	1.91619	0.596314	1.24599	0	2.07178	0.738153	0.591262	0.649486	0.516851	0.573935	1.52228	0	1.26276	0.608278	1.48239	0.304345	0
	Deinococcota	0	0	0.266928	0	0.292405	0	0	0	0	0	0	0.25323	0.25323	0.33764	0.377493	0	0	0	0	0	0	0.435207	0.348031	0.413523	0.660339	0.16882	0	0.206761	0	0	0	0.266928	0.399432	0.358121	0.77419	0.206761	0	0	0	0	0	0.238747	0.238747	0.358121	0.53368	0	0	0
	Bacteroidota	14.0526	16.1317	11.1703	8.11693	14.073	15.4304	16.7935	11.7503	13.5914	17.0515	16.0379	5.69823	8.52852	4.48245	8.20724	10.0321	10.8933	10.1266	9.3862	12.2534	13.3404	4.93871	9.24799	4.11092	6.98243	6.60922	10.4225	8.04907	9.85275	11.2293	13.7567	11.1367	12.4141	8.02437	11.0459	10.6615	15.3581	17.0033	15.27	15.1404	16.7447	4.92124	9.50742	4.9833	11.7636	6.88865	10.6615	12.3616
	Firmicutes	3.5504	0	0.497933	0.16882	0.25323	0	0.188746	0.411328	3.17986	0.238747	0.926271	0.315833	0.873413	0.16882	0.33764	1.23999	0.304345	0.188746	2.121	0.25323	2.38967	0.238747	0.729788	0.462075	0.873514	0.740049	0.206761	0.554793	3.01385	0.206761	0.653743	0.326918	0.788994	0.497933	0.238747	0.08441	0	0.238747	2.88832	0.476558	4.2757	0.08441	1.17653	0	0.947269	0.16882	0.230612	0
	Myxococcota	0	0	0.25323	0	0	0	0.230612	0.206761	0.685671	0.386302	0.266928	0	0.407567	0	0	0	0.119374	0.16882	0.358121	0.757008	0.358121	0.188746	0.38495	0.119374	0	0	0.911336	0.25323	1.14112	0.904869	0.315833	0.315022	0.652662	0	0.146202	0	0.08441	0.386302	0.657724	0.315022	0.206761	0	0	0	0	0	0	0
	Campylobacterota	0	0	0	0	0	0	0	0	0	0	0.188746	0	0	0	0	0	0	0	0	0	0	0	0	0	0	0	0	0	0	0	0	0	0	0	0	0	0	0	0	0	0	0	0	0	0	0	0	0
	Halanaerobiaeota	0	0	0	0	0	0	0	0	0	0	0	0	0	0	0	0	0	0	0	0	0	0	0	0	0	0	0	0	0	0	0	0	0	0	0	0	0	0	0	0	0	0	0	0	0	0	0	0
	Dependentiae	0.08441	0.16882	0	0.223328	0	0	0	0	0	0	0	0	0.146202	0.742032	0	0	0	0	0	0	0	0.16882	0	0.412074	0	0	0.119374	0.119374	0	0	0	0.375581	0.119374	0.533856	0.16882	0.08441	0.203784	0.119374	0	0	0.119374	0.146202	0.146202	0.38495	0	0	0	0
	Spirochaetota	0	0	0	0	0	0	0	0	0	0	0	0	0	0	0	0	0	0	0	0	0	0	0	0	0.206761	0	0	0.16882	0	0	0	0	0	0	0	0	0	0	0	0	0	0	0	0	0	0	0	0
	Acidobacteriota	1.12937	4.51306	2.16446	3.83248	3.69889	2.98713	5.15229	1.76104	4.00664	5.62735	1.86741	4.09138	2.36678	5.26128	4.29838	4.27938	3.75375	2.79588	2.86217	4.10446	3.55464	4.84251	4.26006	5.07676	4.9981	5.11936	4.44226	3.44107	3.92332	4.20574	2.58439	7.04986	4.17984	7.26215	4.47757	4.78795	4.07948	4.46858	4.05473	4.16728	1.85405	4.23437	4.11575	6.32278	3.99201	4.2577	4.13567	0.871714
	Elusimicrobiota	0	0	0	0	0	0	0	0	0	0.188746	0	0	0	0	0	0	0.16882	0	0	0	0	0	0	0	0	0	0.188746	0	0	0.119374	0	0	0	0.146202	0	0.146202	0.16882	0	0	0	0	0	0	0	0	0	0	0
	Verrucomicrobiota	0	0.223328	0	0.08441	0	0.442531	0.62276	0	0.78821	0.392148	0.334949	0.435748	0.518806	0.462075	0.334949	0.726351	2.13055	0.119374	1.91489	1.76623	0.683319	0.611351	0.33764	1.08996	0.315022	1.06473	1.24131	0.564328	1.88657	0.777509	0.223328	0.265576	0.119374	0.505675	0.265576	0.357566	0.45394	0.288194	1.14646	0.223328	0	0	0	0	0	0	0	0
	Latescibacterota	0	0	0	0	0	0	0	0	0	0	0	0	0	0	0	0	0	0.119374	0	0	0	0	0	0	0.223328	0	0	0	0	0	0	0.08441	0.188746	0	0	0	0	0.146202	0	0	0	0	0	0	0	0	0	0
	Nitrospirota	0	0	0	0	0	0	0	0	0	0	0	0	0	0	0	0	0	0	0	0	0	0	0	0	0	0	0	0	0	0	0	0	0	0	0	0	0	0	0	0	0	0	0	0	0	0	0	0
	Bdellovibrionota	0.188746	0	0	0	0.16882	0	0.119374	0.206761	0	0	0	0	0	0.25323	0	0.304345	0	0	0	0	0.16882	0.188746	0	0	0	0.238747	0.08441	0	0	0	0.188746	0.580148	0.08441	0.273156	0.33764	0.315833	0.357566	0	0.08441	0.323157	0.223328	0.206761	0	0.206761	0	0.223328	0	0
	Desulfobacterota	0.266928	0	0.25323	0	0.395918	0	0.08441	0	0.188746	0.223328	1.65813	0	0.50646	0	0.477495	0	0	0	0.25323	0.36953	1.60954	0	0.718563	0	0.70108	0	0.119374	0.33764	0.710244	0.279956	2.21829	0	1.03483	0	0.681279	0	0.119374	0.541424	0.462075	0.266928	0.279956	0	0	0	0.230612	0	0	0
	Actinobacteriota	21.3437	22.0136	15.2489	24.095	21.0016	10.2493	17.7608	13.108	17.4523	19.428	33.4957	19.6825	20.7466	32.6553	24.1107	25.9451	20.013	24.1989	22.6868	20.833	26.4216	25.4268	23.6888	25.8541	23.9961	28.1522	21.5568	22.3757	23.897	19.4447	14.5719	26.0639	23.0012	31.0042	20.7812	29.2551	16.8028	21.3263	19.7298	13.6091	32.7794	31.8661	25.9406	48.2783	31.7749	36.5214	21.6606	16.9903
	Fibrobacterota	0	0	0	0	0.08441	0	0	0	0.16882	0	0	0	0	0	0	0	0	0	0	0	0	0	0	0	0	0	0.119374	0	0	0	0	0	0	0	0	0	0	0	0.08441	0	0	0	0	0	0	0	0	0
	Abditibacteriota	0	0	0	0	0	0	0	0	0	0	0	0	0	0	0	0	0	0	0	0	0	0	0	0	0	0	0	0	0	0	0	0	0	0	0	0	0	0	0	0	0	0	0	0	0	0	0	0
	Patescibacteria	1.92917	1.25386	0.119374	1.48629	0.82626	0.42205	0.72259	0.42205	2.07305	0.291171	5.04962	0.699522	0.865651	1.69218	0.917005	1.35087	1.67944	0.883275	4.32913	1.6072	3.82424	1.21773	0.727097	0.884809	0.583576	1.12711	0.690604	0.71489	2.5162	0.995746	1.90044	0.600075	1.03331	0.508128	0.511904	0.852521	0.49754	0.721933	0.688978	0.47694	4.30486	1.10047	1.18125	1.36274	1.50508	1.25971	1.81066	1.84192
[truncated: 2 more columns]

## Sheet: Table S8
	Table S8. Pearson’s correlations from pairwise comparisons of variable region datasets performed on number of genera (A), dominant genera (i.e., genera represented by a relative abundance higher than 1% in at least one sample) (B), rare genera (i.e., genera represented by a relative abundance lower than 0.1% in all samples) (C), Shannon index (D) and unique genera (E).
	(A) Number of genera	Pairwise comparisons	df	t	r	p
		V1-V3 vs V3-V4	8	6.14741	0.908456	0.000274776
		V1-V3 vs V4	8	4.50329	0.846824	0.0019934
		V1-V3 vs V4-V5	8	3.89542	0.809191	0.00457413
		V1-V3 vs V8-V9	8	3.56392	0.783298	0.00735857
		V3-V4 vs V4	8	5.29129	0.881909	0.000736091
		V3-V4 vs V4-V5	8	3.27895	0.75721	0.0112055
		V3-V4 vs V8-V9	8	7.85211	0.940824	4.99334e-05
		V4 vs V4-V5	8	5.87064	0.900892	0.000373935
		V4 vs V8-V9	8	4.09924	0.823084	0.00344139
		V4-V5 vs V8-V9	8	2.52949	0.666618	0.0352833
	(B) Number of dominant genera	Pairwise comparisons	df	t	r	p
		V1-V3 vs V3-V4	8	2.18154	0.610735	0.0607168
		V1-V3 vs V4	8	4.02384	0.818109	0.00382066
		V1-V3 vs V4-V5	8	1.95764	0.56911	0.0859718
		V1-V3 vs V8-V9	8	0.375075	0.131458	0.717353
		V3-V4 vs V4	8	1.9729	0.572099	0.0839663
		V3-V4 vs V4-V5	8	-0.542204	-0.18827	0.602449
		V3-V4 vs V8-V9	8	-0.773531	-0.263797	0.461451
		V4 vs V4-V5	8	1.54915	0.480375	0.159938
		V4 vs V8-V9	8	1.16441	0.380683	0.277805
		V4-V5 vs V8-V9	8	1.16802	0.381691	0.276428
	(C) Number of rare genera	Pairwise comparisons	df	t	r	p
		V1-V3 vs V3-V4	8	2.32944	0.635732	0.0482037
		V1-V3 vs V4	8	2.21538	0.616624	0.0575955
		V1-V3 vs V4-V5	8	1.40029	0.443681	0.198995
		V1-V3 vs V8-V9	8	1.25416	0.40535	0.245188
		V3-V4 vs V4	8	2.53322	0.667163	0.0350793
		V3-V4 vs V4-V5	8	0.61784	0.213407	0.553857
		V3-V4 vs V8-V9	8	6.17136	0.909071	0.000267666
		V4 vs V4-V5	8	2.84794	0.709533	0.0215472
		V4 vs V8-V9	8	2.0094	0.579155	0.0793517
		V4-V5 vs V8-V9	8	0.315366	0.110812	0.760553
	(D) Shannon index	Pairwise comparisons	df	t	r	p
		V1-V3 vs V3-V4	8	8.16508	0.944913	3.76864e-05
		V1-V3 vs V4	8	5.63431	0.893711	0.000490268
		V1-V3 vs V4-V5	8	8.61454	0.950099	2.55363e-05
		V1-V3 vs V8-V9	8	4.83919	0.863346	0.00128946
		V3-V4 vs V4	8	6.76309	0.922569	0.000143121
		V3-V4 vs V4-V5	8	7.94134	0.942033	4.60423e-05
		V3-V4 vs V8-V9	8	8.26453	0.946126	3.45256e-05
		V4 vs V4-V5	8	7.97571	0.94249	4.46345e-05
		V4 vs V8-V9	8	4.55089	0.849328	0.00187218
		V4-V5 vs V8-V9	8	5.32861	0.88328	0.000703702
	(E) Number of unique genera	Pairwise comparisons	df	t	r	p
		V1-V3 vs V3-V4	8	5.27179	0.881184	0.000753658
		V1-V3 vs V4	8	3.7109	0.795321	0.00594863
		V1-V3 vs V4-V5	8	2.80577	0.704258	0.0229924
		V1-V3 vs V8-V9	8	2.4207	0.650223	0.0418047
		V3-V4 vs V4	8	3.69138	0.793776	0.006118
		V3-V4 vs V4-V5	8	1.85777	0.548989	0.100274
		V3-V4 vs V8-V9	8	3.72797	0.796659	0.00580463
		V4 vs V4-V5	8	3.03318	0.731361	0.0162307
		V4 vs V8-V9	8	2.54333	0.668637	0.0345314
		V4-V5 vs V8-V9	8	0.844607	0.286129	0.422868
